# Supplementary material for: Retusone A, a Guaiane-Type Sesquiterpene Dimer from Wikstroemia retusa and Its Inhibitory Effects on Histone Acetyltransferase HBO1 Expression
Source: Molecules. 2022 May 3;27(9):2909. doi: 10.3390/molecules27092909 (PMC9105026; doi:10.3390/molecules27092909)
Supplement: Supplementary file 1 [file molecules-27-02909-s001.zip]

Archive with 1 entries (1 files):
- molecules-1681447-supplementary.pdf
